# Supplementary material for: Lactated Ringer’s Solution Reduces Severity, Mortality, Systemic and Local Complications in Acute Pancreatitis: A Systematic Review and Meta-Analysis
Source: Biomedicines. 2023 Jan 23;11(2):321. doi: 10.3390/biomedicines11020321 (PMC9953296; doi:10.3390/biomedicines11020321)
Supplement: Supplementary file 1 [file biomedicines-11-00321-s001.zip]

Archive with 1 entries (1 files):
- biomedicines-2114220-supplementary-Final.pdf
